# Supplementary material for: OncoTrace‐TOO: Interpretable Machine Learning Framework for Cancer Tissue‐of‐Origin Identification Using Transcriptomic Signatures
Source: Cancer Rep (Hoboken). 2025 Aug 10;8(8):e70311. doi: 10.1002/cnr2.70311 (PMC12335898; doi:10.1002/cnr2.70311)
Supplement: Supplementary file 1 — Table S1: Performance with different classifiers (k = 200). Table S2:. Top 10 genes ranked by SHAP values across 33 cancer types. [file CNR2-8-e70311-s001.xlsx]

## Sheet: Table S1
Table S1. Performance with different classifiers (k=200)
Model	Time	Accuracy
MLP	90 min	0.9664
LR	15 min	0.9669
XGBoost	30 min	0.9518
CatBoost	240 min	0.9614
k-TSP	180 min	0.9072

## Sheet: Table S2
Table S2.Top 10 genes ranked by SHAP values across 33 cancer types.
	ACC	BLCA	BRCA	CESC	CHOL	COAD	DLBC	ESCA	GBM	HNSC	KICH	KIRC	KIRP	LAML	LGG	LIHC	LUAD	LUSC	MESO	OV	PAAD	PCPG	PRAD	READ	SARC	SKCM	STAD	TGCT	THCA	THYM	UCEC	UCS	UVM
Rank 1	PTGDS	WFDC1	F2RL2	PTGDS	PTGDS	IGF2BP2	MMP9	MALAT1	HLA-G	F2RL2	BAIAP3	ESM1	EPHB3	HBA2	EDARADD	RNF212	IQSEC3	C14orf19	WDR66	IQSEC3	MALAT1	BEGAIN	CA2	PPP1R9A	ATP5EP2	F2RL2	LAMC3	CDKN2A	HOXB7	DHCR24	RGL3	PTGDS	HOXB7
Rank 2	DNALI1	RNF212	MMP9	HOXB2	AIF1L	ATP5EP2	PTGDS	DNALI1	EDARADD	ATP5EP2	GYG2	PTGDS	MAP7D2	P2RX1	HLA-G	PAK6	CA2	NTN4	ADAMTS3	HLA-G	SBK1	RASGRF1	ABCC4	MAP7D2	CCDC68	GYG2	HIST1H1E	PCDHGB1	FCGBP	RAG1	HAS2	ZNF826	RTN4RL1
Rank 3	SGEF	WDR66	RTN4RL1	RNF212	PCDHGB6	GLDN	MAMDC2	LAMC3	SULT1A2	LOC100130331	MALAT1	RTN4RL1	LRRN2	GPNMB	SULT1A2	SLC17A9	RNF212	APLN	MAP7D2	CDKN2A	MST1P9	CAMK4	SLC2A12	GLDN	LOC100130331	SNCA	HYDIN	MMP9	PCSK6	PCDHGB5	LRRN2	HAS2	PADI2
Rank 4	SAMD12	HAS2	HBA2	HBA2	SDCBP2	PPP1R9A	IGF2BP2	CRIP1	ATP5EP2	C14orf19	QPRT	VANGL2	CCL28	IGF2BP2	ATP5EP2	DOK7	LRRN2	SYNPO2	PTX3	F2RL2	PCDHGB5	CAMK2N2	LOC100130872	HOXC4	MMP17	QPCT	CD8B	C6orf105	ISM1	PCSK6	ASRGL1	KCNH3	LRRC39
Rank 5	NPM2	HOXB7	MFAP4	CDKN2A	RBP1	FCGR3B	CXCL10	LOC341056	LOC341056	RPL17	GABRE	SGEF	WNT11	MMP9	LIMS3-LOC440895	NPM2	EPHB6	HOXB7	FGF11	CLIC5	CBX2	RBP1	FFAR2	CA2	C14orf19	COL11A2	PKIA	TRIM7	FN1	SP6	ADAMTS8	CDKN2A	ADAM12
Rank 6	SEZ6L2	MAP7D2	PADI2	ADRA2A	TGFB2	OLFM2	NAPSB	OLFM2	RPL17	ADAM12	GLDN	PCSK6	CXCL10	COL24A1	LOC341056	GLB1L2	LDOC1	PDE6B	RGS11	TNC	RBP1	FCGBP	MFSD2A	HBA2	RNF212	LEF1	LOC100130331	LAMC3	ITGB3	WNT4	LOC100130872	CCL28	SLC7A8
Rank 7	CDKN2A	CACNA1H	SERHL2	TMEM163	CPNE7	MAP7D2	RTN4RL1	HOXB2	MXRA5	HOXB7	G0S2	APLN	ABCA9	FBXO2	HBA2	ZNF578	SEMA6A	GNG7	GSTM5	RPL9	PCDHGB6	HOXB7	GLB1L2	IGF2BP2	BCL11A	LRRN2	SNORD17	HEPH	SEMA3C	LAMC3	RTN4RL1	F2RL2	VCAN
Rank 8	MYOM1	ODZ4	SUSD3	LDOC1	HYDIN	TMEM176A	CD22	WDR66	ATP8B5P	WDR66	OLFM2	GPR157	UNC5CL	RBP1	C14orf19	CFH	CELSR2	HYDIN	SEMA3B	DOK7	LAMC3	HOXB2	STK32B	RASGRF1	MAGED4B	HBA2	CA2	POU5F1B	MMP9	BCL11A	GABRE	VCAN	TNC
Rank 9	RASL11B	MN1	ENPP5	WFDC1	GABRE	HEPH	SH3TC2	CA2	CCL28	PTGDS	ITPKA	RPL9	HYDIN	MALAT1	RPL17	INHBB	WNT11	TNFAIP6	CCL28	HOXC4	GRIN2C	HOXC4	RGS11	MAGED4B	QPRT	PADI2	DNALI1	UBE2QL1	RGL3	KIAA0802	LOC400043	GSTM5	PDE6G
Rank 10	HMGA1	CGNL1	TNFAIP6	LAMC3	C6orf105	HBA2	RASGRF1	WNT11	C14orf19	MMP9	HOXB7	GNG7	CA2	CGNL1	PTGDS	TMEM37	AMPH	LRRN2	SERINC2	SIGLEC11	MYOM1	PADI2	PTGDS	EDARADD	ZNF826	TNC	WNT11	PLVAP	HOXC4	LOC284837	KCNH3	MYH3	HOXB2
#Note: Genes highlighted with orange background and red font are annotated as “clinically actionable” based on DGIdb (v5.0,9, accessed April 2025)
